# Supplementary material for: Pre-pandemic trends and Black:White inequities in life expectancy across the 30 most populous U.S. cities: a population-based study
Source: BMC Public Health. 2023 Nov 22;23:2310. doi: 10.1186/s12889-023-17214-1 (PMC10664538; doi:10.1186/s12889-023-17214-1)
Supplement: Supplementary file 1 — Additional file 1: Table 1. Selected City-Level Sociodemographic Characteristics for the U.S. and the 30 Most Populous Cities. [file 12889_2023_17214_MOESM1_ESM.xlsx]

## Sheet: Supp Table 1 - city char
Supplemental Table 1. Selected City-Level Sociodemographic Characteristics for the U.S. and the 30 Most Populous Cities
City, State	Population	Percent NH White	Percent NH Black	Percent Other1	Percent ≥65 Years	Median Age (in years)
United States	321004407	61.5	12.3	26.2	14.9	37.8
Austin, TX	916906	48.6	7.3	44.1	8.4	32.7
Baltimore, MD	619796	27.6	62.3	10.1	12.8	35
Boston, MA	669158	44.9	22.7	32.4	11	32
Charlotte, NC	826060	42.2	34.5	23.3	9.7	33.9
Chicago, IL	2722586	32.7	31.1	36.2	11.7	34.1
Columbus, OH	852144	56.8	27.9	15.3	9.8	32.2
Dallas, TX	1300122	29.1	24	46.9	9.8	32.5
Denver, CO	678467	53.6	9.2	37.2	11.2	34.4
Detroit, MI	679865	9.9	78.8	11.3	13.1	34.7
El Paso, TX	678266	13.4	3.4	83.2	12.2	32.8
Fort Worth, TX	835129	40.2	18.4	41.4	9.3	32.2
Houston, TX	2267336	24.9	22.4	52.7	10.1	32.9
Indianapolis, IN	853431	55.9	27.9	16.2	11.5	34.1
Jacksonville, FL	867313	52.5	30.5	17	12.7	35.8
Los Angeles, CA	3989776	28.4	8.6	63	11.7	35.2
Louisville, KY	615478	66.5	22.9	10.6	14.1	37.2
Memphis, TN	654723	26.1	63.7	10.2	11.8	33.7
Milwaukee, WI	599086	35.8	38.5	25.7	10	31.3
Nashville, TN	654187	55.6	27.7	16.7	11.2	34.1
New York, NY	8560072	32.1	22	45.9	13.6	36.2
Oklahoma City, OK	629191	54.2	14.3	31.5	11.9	34.1
Philadelphia, PA	1569657	34.9	41.3	23.8	12.9	34.1
Phoenix, AZ	157421	43.3	6.6	50.1	10	33.3
Portland, OR	630331	71	5.6	23.4	12	36.8
San Antonio, TX	1461623	25.1	6.5	68.4	11.6	33.2
San Diego, CA	1390966	43.1	6.1	50.8	12	34.3
San Francisco, CA	864263	40.8	5.1	54.1	14.9	38.3
San Jose, CA	1023031	26.5	2.8	70.7	11.9	36.4
Seattle, WA	688245	65.3	7	27.7	12.1	35.7
Washington, DC	672391	36	46.9	17.1	11.9	33.9
Abbreviations: NH, non-Hispanic; HS, high school Source: American Community Survey, Demographic and Housing 5-year Estimates, 2017. Downloaded from https://data.census.gov Table DP05. 1 "Other" category includes all individuals not classified as NH Black or NH White. It was calculated by subtracting the Black and White population estimates from the total population estimates for the U.S. and each…
