# Supplementary material for: Pre-pandemic trends and Black:White inequities in life expectancy across the 30 most populous U.S. cities: a population-based study
Source: BMC Public Health. 2023 Nov 22;23:2310. doi: 10.1186/s12889-023-17214-1 (PMC10664538; doi:10.1186/s12889-023-17214-1)
Supplement: Supplementary file 2 — Additional file 2: Table 2. Life Expectancy and 95% Confidence Intervals for the Total Population (Males and Females) by Racial Group at Four Time Points. [file 12889_2023_17214_MOESM2_ESM.xlsx]

## Sheet: Supp Table 2 (LE and CI)
Supplemental Table 2. Life Expectancy and 95% Confidence Intervals for the Total Population (Males and Females) by Racial Group at Four Time Points
1a. All Races
City	2008-2010		2011-2013		2014-2016		2017-2019
United States	78.72 (78.71, 78.73)		78.60 (78.59, 78.61)		78.85 (78.84, 78.86)		78.29 (78.28, 78.30)
New York, NY	80.97 (80.91, 81.03)		81.34 (81.28, 81.40)		82.24 (82.18, 82.30)		82.70 (82.64, 82.76)
Los Angeles, CA	80.54 (80.45, 80.63)		81.04 (80.95, 81.13)		81.73 (81.64, 81.82)		81.37 (81.28, 81.46)
Chicago, IL	77.35 (77.23, 77.46)		77.98 (77.87, 78.09)		78.17 (78.06, 78.28)		78.03 (77.92, 78.14)
Houston, TX	76.56 (76.43, 76.69)		76.31 (76.19, 76.44)		76.04 (75.92, 76.16)		75.78 (75.66, 75.90)
Philadelphia, PA	75.01 (74.86, 75.16)		75.29 (75.14, 75.44)		76.10 (75.95, 76.24)		75.74 (75.59, 75.89)
Phoenix, AZ	79.29 (79.13, 79.44)		79.11 (78.96, 79.26)		80.36 (80.21, 80.51)		79.84 (79.68, 79.99)
San Antonio, TX	77.25 (77.10, 77.41)		76.45 (76.30, 76.60)		76.89 (76.74, 77.03)		76.25 (76.10, 76.39)
San Diego, CA	81.68 (81.52, 81.83)		81.57 (81.42, 81.71)		82.44 (82.29, 82.58)		81.92 (81.78, 82.07)
Dallas, TX	77.58 (77.41, 77.75)		77.69 (77.53, 77.86)		77.84 (77.68, 78.00)		77.94 (77.78, 78.10)
San Jose, CA	82.50 (82.32, 82.68)		82.36 (82.19, 82.53)		83.35 (83.18, 83.51)		82.93 (82.77, 83.10)
Austin, TX	79.90 (79.69, 80.12)		79.44 (79.23, 79.65)		80.51 (80.32, 80.70)		80.30 (80.12, 80.49)
Jacksonville, FL	76.10 (75.91, 76.30)		76.03 (75.84, 76.22)		76.71 (76.52, 76.91)		75.03 (74.83, 75.23)
Indianapolis, IN	76.14 (75.95, 76.33)		75.91 (75.72, 76.09)		75.67 (75.49, 75.86)		75.05 (74.86, 75.24)
San Francisco, CA	82.05 (81.86, 82.24)		82.16 (81.97, 82.34)		83.36 (83.18, 83.54)		83.15 (82.97, 83.33)
Columbus, OH	76.31 (76.11, 76.52)		76.36 (76.16, 76.56)		76.75 (76.55, 76.94)		76.26 (76.06, 76.47)
Fort Worth, TX	77.13 (76.91, 77.34)		76.90 (76.69, 77.11)		77.77 (77.57, 77.97)		77.53 (77.33, 77.73)
Charlotte, NC	78.97 (78.76, 79.19)		78.94 (78.73, 79.14)		79.43 (79.23, 79.62)		79.45 (79.26, 79.65)
Detroit, MI	72.25 (72.03, 72.47)		72.85 (72.62, 73.08)		74.01 (73.78, 74.25)		72.75 (72.50, 73.00)
El Paso, TX	79.38 (79.16, 79.59)		78.87 (78.65, 79.08)		79.27 (79.07, 79.48)		78.55 (78.33, 78.76)
Memphis, TN	74.12 (73.88, 74.36)		74.49 (74.26, 74.72)		74.45 (74.22, 74.68)		73.48 (73.24, 73.73)
Seattle, WA	80.39 (80.17, 80.62)		80.50 (80.29, 80.72)		81.83 (81.62, 82.04)		82.22 (82.01, 82.44)
Denver, CO	78.13 (77.89, 78.37)		78.55 (78.32, 78.79)		79.00 (78.78, 79.21)		79.14 (78.92, 79.36)
Washington, DC	76.47 (76.22, 76.72)		77.75 (77.51, 77.98)		78.38 (78.15, 78.61)		78.69 (78.45, 78.92)
Boston, MA	79.76 (79.52, 80.00)		80.25 (80.01, 80.48)		81.06 (80.83, 81.29)		81.37 (81.14, 81.59)
Nashville, TN	76.48 (76.26, 76.71)		76.78 (76.56, 77.00)		76.75 (76.54, 76.96)		76.01 (75.79, 76.23)
Baltimore, MD	72.48 (72.24, 72.72)		72.95 (72.73, 73.18)		73.11 (72.88, 73.35)		72.78 (72.53, 73.02)
Portland, OR	77.66 (77.44, 77.88)		76.73 (76.51, 76.95)		77.72 (77.51, 77.93)		77.54 (77.33, 77.75)
Oklahoma City, OK	77.19 (76.96, 77.43)		76.77 (76.54, 77.00)		77.53 (77.30, 77.75)		77.23 (77.00, 77.45)
Louisville, KY	76.95 (76.75, 77.15)		76.27 (76.07, 76.47)		75.94 (75.74, 76.14)		75.48 (75.27, 75.69)
Milwaukee, WI	75.47 (75.22, 75.71)		75.51 (75.27, 75.76)		75.69 (75.44, 75.93)		74.73 (74.48, 74.98)
1b. Non-Hispanic Black
City	2008-2010		2011-2013		2014-2016		2017-2019
United States	73.54 (73.50, 73.57)		74.39 (74.36, 74.42)		74.39 (74.36, 74.42)		74.25 (74.22, 74.28)
New York, NY	76.96 (76.82, 77.10)		77.92 (77.78, 78.06)		78.72 (78.58, 78.85)		79.04 (78.91, 79.18)
Los Angeles, CA	71.21 (70.90, 71.52)		72.39 (72.08, 72.70)		72.28 (71.96, 72.60)		72.64 (72.33, 72.95)
Chicago, IL	72.92 (72.72, 73.11)		72.73 (72.53, 72.94)		72.21 (72.00, 72.42)		71.86 (71.65, 72.08)
Houston, TX	71.77 (71.51, 72.04)		70.90 (70.63, 71.17)		70.29 (70.02, 70.55)		69.94 (69.68, 70.20)
Philadelphia, PA	71.64 (71.40, 71.88)		72.61 (72.37, 72.84)		73.47 (73.24, 73.70)		73.13 (72.89, 73.36)
Phoenix, AZ	73.55 (72.80, 74.30)		74.53 (73.86, 75.21)		75.14 (74.45, 75.84)		75.14 (74.49, 75.79)
San Antonio, TX	72.32 (71.66, 72.99)		72.29 (71.65, 72.92)		72.50 (71.88, 73.12)		71.81 (71.18, 72.44)
San Diego, CA	74.41 (73.77, 75.06)		75.79 (75.14, 76.44)		76.13 (75.49, 76.77)		76.45 (75.85, 77.05)
Dallas, TX	72.15 (71.81, 72.50)		72.47 (72.12, 72.82)		72.27 (71.94, 72.60)		72.72 (72.39, 73.05)
San Jose, CA	77.87 (76.76, 78.99)		78.05 (77.04, 79.07)		77.24 (76.32, 78.16)		78.21 (77.21, 79.22)
Austin, TX	74.18 (73.43, 74.94)		74.78 (74.04, 75.53)		73.97 (73.24, 74.70)		75.13 (74.45, 75.81)
Jacksonville, FL	72.71 (72.31, 73.11)		73.13 (72.75, 73.51)		73.90 (73.51, 74.29)		73.16 (72.78, 73.54)
Indianapolis, IN	72.42 (72.00, 72.84)		72.83 (72.44, 73.23)		72.22 (71.83, 72.62)		72.22 (71.84, 72.60)
San Francisco, CA	70.29 (69.38, 71.19)		71.59 (70.76, 72.41)		72.19 (71.37, 73.00)		72.33 (71.45, 73.21)
Columbus, OH	72.06 (71.60, 72.52)		74.54 (74.10, 74.98)		74.29 (73.87, 74.71)		73.18 (72.79, 73.58)
Fort Worth, TX	72.93 (72.40, 73.47)		72.61 (72.11, 73.10)		72.79 (72.31, 73.27)		73.40 (72.95, 73.86)
Charlotte, NC	72.88 (72.45, 73.31)		75.05 (74.66, 75.43)		75.01 (74.66, 75.37)		75.46 (75.12, 75.80)
Detroit, MI	71.55 (71.30, 71.80)		72.11 (71.86, 72.37)		73.11 (72.85, 73.38)		72.02 (71.74, 72.29)
El Paso, TX	75.70 (74.25, 77.16)		76.89 (75.16, 78.62)		79.65 (78.16, 81.14)		76.71 (75.50, 77.92)
Memphis, TN	70.90 (70.59, 71.20)		71.67 (71.38, 71.96)		71.87 (71.57, 72.17)		71.56 (71.26, 71.86)
Seattle, WA	73.62 (72.75, 74.49)		73.95 (73.14, 74.76)		74.13 (73.27, 74.98)		73.93 (73.07, 74.79)
Denver, CO	72.36 (71.53, 73.19)		74.08 (73.28, 74.88)		74.16 (73.39, 74.94)		74.48 (73.73, 75.23)
Washington, DC	72.14 (71.79, 72.49)		73.22 (72.88, 73.56)		73.33 (73.00, 73.67)		73.16 (72.82, 73.49)
Boston, MA	75.58 (75.06, 76.10)		77.58 (77.08, 78.07)		78.70 (78.21, 79.19)		78.78 (78.32, 79.24)
Nashville, TN	72.99 (72.50, 73.47)		73.66 (73.21, 74.11)		73.50 (73.06, 73.93)		72.99 (72.56, 73.43)
Baltimore, MD	70.90 (70.59, 71.21)		71.39 (71.09, 71.69)		71.21 (70.91, 71.51)		71.14 (70.83, 71.45)
Portland, OR	74.80 (73.73, 75.87)		72.53 (71.58, 73.49)		71.81 (70.80, 72.82)		71.42 (70.46, 72.38)
Oklahoma City, OK	70.93 (70.23, 71.63)		72.63 (71.96, 73.30)		71.63 (70.96, 72.30)		71.67 (71.05, 72.30)
Louisville, KY	71.84 (71.33, 72.34)		73.17 (72.69, 73.66)		72.06 (71.58, 72.53)		72.10 (71.63, 72.57)
Milwaukee, WI	71.69 (71.26, 72.11)		71.88 (71.47, 72.29)		71.35 (70.94, 71.77)		70.48 (70.07, 70.89)
1c. Non-Hispanic White
City	2008-2010		2011-2013		2014-2016		2017-2019
United States	78.38 (78.37, 78.40)		78.50 (78.49, 78.51)		78.42 (78.41, 78.44)		78.44 (78.42, 78.45)
New York, NY	82.11 (82.02, 82.20)		82.20 (82.11, 82.29)		82.63 (82.54, 82.73)		83.57 (83.47, 83.66)
Los Angeles, CA	80.90 (80.75, 81.04)		81.51 (81.36, 81.65)		81.76 (81.61, 81.91)		82.14 (82.00, 82.29)
Chicago, IL	79.92 (79.75, 80.10)		80.30 (80.12, 80.48)		80.54 (80.36, 80.72)		81.43 (81.25, 81.60)
Houston, TX	77.11 (76.88, 77.34)		77.16 (76.93, 77.40)		76.84 (76.61, 77.07)		77.40 (77.17, 77.62)
Philadelphia, PA	77.87 (77.64, 78.10)		76.67 (76.44, 76.90)		77.35 (77.13, 77.58)		77.13 (76.89, 77.36)
Phoenix, AZ	79.89 (79.69, 80.09)		79.00 (78.80, 79.20)		79.67 (79.47, 79.88)		80.16 (79.96, 80.37)
San Antonio, TX	76.79 (76.53, 77.05)		76.09 (75.81, 76.38)		76.08 (75.81, 76.36)		76.15 (75.89, 76.42)
San Diego, CA	81.23 (81.03, 81.44)		81.13 (80.92, 81.33)		81.57 (81.36, 81.77)		81.75 (81.56, 81.94)
Dallas, TX	79.42 (79.15, 79.69)		78.80 (78.53, 79.07)		78.85 (78.59, 79.11)		79.63 (79.38, 79.89)
San Jose, CA	80.49 (80.22, 80.77)		80.27 (79.97, 80.57)		81.12 (80.83, 81.40)		81.28 (81.01, 81.56)
Austin, TX	79.22 (78.93, 79.51)		79.44 (79.16, 79.72)		80.14 (79.89, 80.39)		80.44 (80.21, 80.68)
Jacksonville, FL	76.24 (76.00, 76.48)		76.56 (76.32, 76.80)		76.36 (76.11, 76.61)		75.18 (74.92, 75.43)
Indianapolis, IN	76.54 (76.31, 76.77)		76.30 (76.07, 76.53)		76.02 (75.79, 76.25)		76.06 (75.83, 76.30)
San Francisco, CA	81.13 (80.84, 81.41)		81.43 (81.14, 81.72)		82.35 (82.08, 82.62)		83.01 (82.75, 83.28)
Columbus, OH	76.59 (76.34, 76.83)		76.44 (76.19, 76.69)		76.60 (76.36, 76.84)		76.88 (76.63, 77.12)
Fort Worth, TX	75.83 (75.52, 76.14)		76.86 (76.56, 77.15)		77.10 (76.81, 77.38)		77.61 (77.33, 77.88)
Charlotte, NC	79.95 (79.69, 80.21)		80.28 (80.00, 80.56)		80.79 (80.52, 81.06)		81.19 (80.93, 81.46)
Detroit, MI	72.60 (71.90, 73.31)		73.42 (72.65, 74.20)		76.53 (75.72, 77.34)		77.02 (76.27, 77.78)
El Paso, TX	77.60 (77.06, 78.15)		77.22 (76.67, 77.77)		77.89 (77.40, 78.39)		76.68 (76.15, 77.22)
Memphis, TN	79.28 (78.93, 79.63)		78.40 (78.01, 78.78)		78.06 (77.68, 78.44)		77.77 (77.35, 78.19)
Seattle, WA	80.68 (80.42, 80.94)		80.63 (80.38, 80.88)		81.61 (81.37, 81.86)		82.97 (82.73, 83.22)
Denver, CO	78.47 (78.14, 78.79)		79.38 (79.08, 79.68)		79.56 (79.27, 79.84)		80.57 (80.31, 80.83)
Washington, DC	84.05 (83.67, 84.42)		85.03 (84.66, 85.39)		85.54 (85.18, 85.89)		86.42 (86.10, 86.73)
Boston, MA	80.44 (80.13, 80.74)		79.50 (79.17, 79.83)		80.08 (79.76, 80.40)		81.13 (80.82, 81.44)
Nashville, TN	77.60 (77.33, 77.88)		77.20 (76.92, 77.47)		77.15 (76.88, 77.42)		77.36 (77.10, 77.63)
Baltimore, MD	75.73 (75.35, 76.11)		74.54 (74.14, 74.94)		75.44 (75.05, 75.83)		76.59 (76.19, 77.00)
Portland, OR	76.62 (76.36, 76.87)		76.48 (76.23, 76.72)		77.39 (77.15, 77.63)		77.93 (77.69, 78.16)
Oklahoma City, OK	76.89 (76.60, 77.18)		76.64 (76.34, 76.93)		77.48 (77.20, 77.76)		77.95 (77.68, 78.22)
Louisville, KY	77.17 (76.94, 77.40)		76.56 (76.32, 76.79)		76.13 (75.90, 76.36)		76.29 (76.05, 76.52)
Milwaukee, WI	78.03 (77.69, 78.36)		76.82 (76.46, 77.19)		77.70 (77.34, 78.06)		77.11 (76.74, 77.49)
